# Supplementary material for: BiSulfite Bolt: A bisulfite sequencing analysis platform
Source: Gigascience. 2021 May 8;10(5):giab033. doi: 10.1093/gigascience/giab033 (PMC8106542; doi:10.1093/gigascience/giab033)
Supplement: giab033_Supplemental_Files [file giab033_supplemental_files.zip]

Archive with 4 entries (4 files):
- BSBolt Supplemental Table 1.xlsx
- BSBolt Supplemental Table 2.xlsx
- SupplementalFigure1.png
- SupplementalFigure2.png
