# Supplementary material for: BiSulfite Bolt: A bisulfite sequencing analysis platform
Source: Gigascience. 2021 May 8;10(5):giab033. doi: 10.1093/gigascience/giab033 (PMC8106542; doi:10.1093/gigascience/giab033)
Supplement: giab033_Supplemental_Files [file giab033_supplemental_files.zip › BSBolt Supplemental Table 2.xlsx]

## Sheet: Sheet1
q
*Alignment incomplete after 288 hours run time
Tool	GEO Accession	SRA ID	Biological Sample	DNA Input	Paired End Reads	Mapped Reads	Unaligned Reads	Unobserved Reads	Mappability	Read Pairs Aligned / Minute	Alignment Time (hrs)	Total Alignments	Secondary Alignments	Supplementary Alignments	Duplicate Alignments	Properly Paired Alignments	QC-Failed Alignments	Mean Absolute Difference (Array, Sequencing Methylation Calls)	Mean Absolute Difference Std. Dev.	Pearson's R (Array, Sequencing Methylation Calls)	Mean CpG Read Coverage	Mean CpG Read Coverage Std. Dev.	Methylation Call Time (min)
BISCUIT	GSM4629784	SRR12063108	1	High (>1000ng)	138348753	275990490	707016	0	0.997445	614239	3.75	277753065	406237	649322	174067767	270466158	0	0.06	0.06	0.98	63.85	42.35	64.22
BISCUIT	GSM4629785	SRR12063109	2	High (>1000ng)	120715237	240638023	792451	0	0.996718	674871	2.98	242317215	360057	526684	104261192	235409850	0	0.06	0.06	0.98	86.57	57.15	14.05
BISCUIT	GSM4629786	SRR12063110	3	High (>1000ng)	180577155	359834559	1319751	0	0.996346	676159	4.45	362665058	548200	962548	220358467	352863554	0	0.06	0.06	0.98	85.71	56.78	19.47
BISCUIT	GSM4629787	SRR12063111	4	High (>1000ng)	230599701	459128417	2070985	0	0.99551	648770	5.92	462935760	726430	1009928	247500487	449901138	0	0.06	0.06	0.98	133.49	89.71	21.95
BISCUIT	GSM4629788	SRR12063112	1	Medium (300-1000ng)	129844502	258260363	1428641	0	0.994499	639333	3.38	260732030	396718	646308	205363064	252573296	0	0.07	0.07	0.97	32.36	20.05	11.24
BISCUIT	GSM4629789	SRR12063113	2	Medium (300-1000ng)	146466192	291936595	995789	0	0.996601	638604	3.82	294008805	417506	658915	206658287	286618126	0	0.07	0.07	0.97	53.69	34.02	12.4
BISCUIT	GSM4629790	SRR12063114	3	Medium (300-1000ng)	126175580	251129998	1221162	0	0.995161	584671	3.6	253415270	407800	656310	182946102	245647310	0	0.08	0.08	0.97	42.76	26.71	11.68
BISCUIT	GSM4629791	SRR12063115	4	Medium (300-1000ng)	145978110	290873140	1083080	0	0.99629	650616	3.74	293130564	467255	707089	231436216	284822004	0	0.08	0.08	0.96	36.48	22.59	12.36
BISCUIT	GSM4629792	SRR12063116	1	Low (<300ng)	134245818	266373983	2117653	0	0.992113	613835	3.65	269702089	443468	766985	237300361	260679960	0	0.1	0.12	0.94	16.63	9.61	9.67
BISCUIT	GSM4629793	SRR12063117	2	Low (<300ng)	119382239	237826818	937660	0	0.996073	621479	3.2	239747027	385656	596893	210978562	233321196	0	0.1	0.11	0.94	16.78	9.46	65.69
BISCUIT	GSM4629794	SRR12063118	3	Low (<300ng)	140496811	279765289	1228333	0	0.995629	633425	3.7	282282556	450857	838077	244766469	274007948	0	0.1	0.1	0.95	20.09	11.78	10.76
BISCUIT	GSM4629795	SRR12063119	4	Low (<300ng)	118507931	234596999	2418863	0	0.989795	659862	2.99	237894388	348310	530216	210164781	230118022	0	0.11	0.11	0.94	16.29	9.3	6.11
BWA-Meth	GSM4629784	SRR12063108	1	High (>1000ng)	138348753	274816264	1881242	0	0.993201	427676	5.39	274909036	29122	0	171471484	272052024	18322144	0.06	0.08	0.97	62.6	45.13	49.21
BWA-Meth	GSM4629785	SRR12063109	2	High (>1000ng)	120715237	239599644	1830830	0	0.992417	406950	4.94	239693227	25881	0	102340332	236782804	17763650	0.06	0.08	0.97	84.79	60.4	61.14
BWA-Meth	GSM4629786	SRR12063110	3	High (>1000ng)	180577155	358355971	2798339	0	0.992252	411280	7.32	358507428	35452	0	217271394	355204710	27004326	0.06	0.08	0.97	83.94	59.28	80.41
BWA-Meth	GSM4629787	SRR12063111	4	High (>1000ng)	230599701	457035777	4163625	0	0.990972	427331	8.99	457265500	47484	0	243463371	452573744	40051828	0.06	0.08	0.97	130.39	94.66	90.09
BWA-Meth	GSM4629788	SRR12063112	1	Medium (300-1000ng)	129844502	257122086	2566918	0	0.990115	426690	5.07	257281075	28003	0	203297496	254274892	24501156	0.08	0.08	0.97	31.85	20.17	31.54
BWA-Meth	GSM4629789	SRR12063113	2	Medium (300-1000ng)	146466192	290536182	2396202	0	0.99182	424996	5.74	290646921	29919	0	203856160	288103072	23299146	0.07	0.08	0.96	52.69	34.46	49.44
BWA-Meth	GSM4629790	SRR12063114	3	Medium (300-1000ng)	126175580	249912241	2438919	0	0.990335	430123	4.89	250051785	26999	0	180737466	247256842	23404808	0.08	0.09	0.96	42.05	26.98	39.18
BWA-Meth	GSM4629791	SRR12063115	4	Medium (300-1000ng)	145978110	289543887	2412333	0	0.991737	429423	5.67	289668538	31328	0	229254264	286719652	23346622	0.08	0.09	0.96	35.91	22.79	60.92
BWA-Meth	GSM4629792	SRR12063116	1	Low (<300ng)	134245818	264908391	3583245	0	0.986654	426834	5.24	265123867	33465	0	236062101	262550592	34181298	0.11	0.12	0.93	16.49	9.73	23.22
BWA-Meth	GSM4629793	SRR12063117	2	Low (<300ng)	119382239	236645401	2119077	0	0.991125	425787	4.67	236752394	30516	0	209767132	234767780	20575782	0.1	0.11	0.94	16.62	9.65	25.56
BWA-Meth	GSM4629794	SRR12063118	3	Low (<300ng)	140496811	278411956	2581666	0	0.990812	380649	6.15	278559621	31511	0	243413057	276063758	24807760	0.1	0.1	0.95	19.88	11.93	29.68
BWA-Meth	GSM4629795	SRR12063119	4	Low (<300ng)	118507931	233342896	3672966	0	0.984503	377258	5.24	233770680	24746	0	208873408	231263136	32815530	0.11	0.12	0.93	16.14	9.37	19.81
BSBolt	GSM4629784	SRR12063108	1	High (>1000ng)	138348753	271384609	5312897	0	0.980799	698185	3.3	279782044	0	3084538	169169550	266616944	0	0.06	0.06	0.98	68.14	47.43	4.85
BSBolt	GSM4629785	SRR12063109	2	High (>1000ng)	120715237	236715145	4715329	0	0.980469	698403	2.88	244271923	0	2841449	101037758	231952878	0	0.06	0.06	0.98	92.2	63.13	10
BSBolt	GSM4629786	SRR12063110	3	High (>1000ng)	180577155	353950422	7203888	0	0.980053	687858	4.38	365764438	0	4610128	214735094	347691400	0	0.06	0.06	0.98	91.01	62.56	10.59
BSBolt	GSM4629787	SRR12063111	4	High (>1000ng)	230599701	452280379	8919023	0	0.980661	701825	5.48	468036226	0	6836824	240909114	443368764	0	0.06	0.06	0.98	141.78	97.64	9.75
BSBolt	GSM4629788	SRR12063112	1	Medium (300-1000ng)	129844502	254440870	5248134	0	0.979791	586853	3.69	264071751	0	4382747	200274147	248947158	0	0.07	0.07	0.97	34.86	22.09	5.08
BSBolt	GSM4629789	SRR12063113	2	Medium (300-1000ng)	146466192	287221105	5711279	0	0.980503	691551	3.53	296670600	0	3738216	201165332	282324940	0	0.07	0.07	0.97	57.29	37.35	3.73
BSBolt	GSM4629790	SRR12063114	3	Medium (300-1000ng)	126175580	247331549	5019611	0	0.980109	639877	3.29	256443013	0	4091853	178463972	242099940	0	0.08	0.08	0.96	45.61	29.23	6.32
BSBolt	GSM4629791	SRR12063115	4	Medium (300-1000ng)	145978110	286009716	5946504	0	0.979632	679109	3.58	295741897	0	3785677	226100780	280599666	0	0.08	0.08	0.96	38.85	24.69	4.31
BSBolt	GSM4629792	SRR12063116	1	Low (<300ng)	134245818	262428015	6063621	0	0.977416	612925	3.65	274977549	0	6485913	231651911	256510118	0	0.1	0.12	0.94	18.31	11.04	4.49
BSBolt	GSM4629793	SRR12063117	2	Low (<300ng)	119382239	233771160	4993318	0	0.979087	666760	2.98	242236901	0	3472423	205909882	229725576	0	0.1	0.11	0.94	18.34	10.86	4.22
BSBolt	GSM4629794	SRR12063118	3	Low (<300ng)	140496811	274812888	6180734	0	0.978004	645227	3.63	285324147	0	4330525	239285942	269767628	0	0.09	0.1	0.95	21.65	13.14	5.61
BSBolt	GSM4629795	SRR12063119	4	Low (<300ng)	118507931	232407992	4607870	0	0.980559	657377	3	244509334	0	7493472	206786751	226718994	0	0.11	0.11	0.94	17.45	10.3	4.39
Bismark	GSM4629784	SRR12063108	1	High (>1000ng)	138348753	239257294	37440212	37440212	0.864689	29382.5	67.86	239257294	0	0	152323438	239257294	0	0.07	0.07	0.97	171.71	142.32	645.7
Bismark	GSM4629785	SRR12063109	2	High (>1000ng)	120715237	208255138	33175336	33175336	0.862588	29340.7	59.15	208255138	0	0	90682128	208255138	0	0.06	0.07	0.98	151.62	120.27	575.81
Bismark	GSM4629786	SRR12063110	3	High (>1000ng)	180577155	313592120	47562190	47562190	0.868305	29167.7	89.59	313592120	0	0	194127798	313592120	0	0.07	0.08	0.97	219.34	175.98	843.51
Bismark	GSM4629787	SRR12063111	4	High (>1000ng)	230599701	400706250	60493152	60493152	0.868835	29297.2	113.98	400706250	0	0	217843404	400706250	0	0.06	0.07	0.97	287.2	244.77	692.56
Bismark	GSM4629788	SRR12063112	1	Medium (300-1000ng)	129844502	222718872	36970132	36970132	0.857637	28985.4	64.03	222718872	0	0	179657634	222718872	0	0.08	0.09	0.96	156.3	117.44	602.51
Bismark	GSM4629789	SRR12063113	2	Medium (300-1000ng)	146466192	253344316	39588068	39588068	0.864856	29119.1	72.5	253344316	0	0	181447492	253344316	0	0.08	0.09	0.96	181.8	135.2	695.37
Bismark	GSM4629790	SRR12063114	3	Medium (300-1000ng)	126175580	217508314	34842846	34842846	0.861927	29282.9	61.9	217508314	0	0	160567846	217508314	0	0.08	0.1	0.95	155.95	115.33	610.47
Bismark	GSM4629791	SRR12063115	4	Medium (300-1000ng)	145978110	252740756	39215464	39215464	0.86568	29119.4	72.33	252740756	0	0	204208296	252740756	0	0.09	0.1	0.95	177.77	133.81	697.6
Bismark	GSM4629792	SRR12063116	1	Low (<300ng)	134245818	226497146	41994490	41994490	0.843591	28957.3	65.18	226497146	0	0	205344454	226497146	0	0.11	0.13	0.92	151.44	117.7	609.91
Bismark	GSM4629793	SRR12063117	2	Low (<300ng)	119382239	203205790	35558688	35558688	0.851072	29064.6	58.26	203205790	0	0	183119152	203205790	0	0.11	0.13	0.93	145.45	109.66	976.73
Bismark	GSM4629794	SRR12063118	3	Low (<300ng)	140496811	241716258	39277364	39277364	0.86022	28770.4	70.01	241716258	0	0	215280082	241716258	0	0.11	0.12	0.93	161.83	123.23	653.29
Bismark	GSM4629795	SRR12063119	4	Low (<300ng)	118507931	203608528	33407334	33407334	0.85905	29185.9	58.14	203608528	0	0	185039302	203608528	0	0.12	0.13	0.92	152.7	115.36	577.86
BSSeeker2	GSM4629784	SRR12063108	1	High (>1000ng)	138348753	227544508	49152998	49152998	0.822358	9315.68	203.55	227544508	0	0	138966831	227544508	0	0.39	0.27	0.54	5.83	2.4	92.86
BSSeeker2	GSM4629785	SRR12063109	2	High (>1000ng)	120715237	216700158	24730316	24730316	0.897568	13426.7	134.5	216700158	0	0	93941939	216700158	0	0.38	0.27	0.57	6.07	2.1	108.65
BSSeeker2*	GSM4629786	SRR12063110	3	High (>1000ng)	180577155	239054942	122099368	122099368	0.661919	6917.1	288	239054942	0	0	129155218	239054942	0	0.36	0.27	0.57	5.92	2.19	136.52
BSSeeker2*	GSM4629787	SRR12063111	4	High (>1000ng)	230599701	264222670	196976732	196976732	0.572903	7645.33	288	264222670	0	0	114405700	264222532	0	0.37	0.27	0.57	6.28	2.11	126.31
BSSeeker2	GSM4629788	SRR12063112	1	Medium (300-1000ng)	129844502	221932192	37756812	37756812	0.854608	9783.26	189.04	221932192	0	0	175593980	221932192	0	0.39	0.29	0.49	5.59	2.03	86.89
BSSeeker2	GSM4629789	SRR12063113	2	Medium (300-1000ng)	146466192	233137474	59794910	59794910	0.795875	9011.09	215.6	233137474	0	0	159484331	233137474	0	0.38	0.28	0.53	5.69	1.78	88.56
BSSeeker2	GSM4629790	SRR12063114	3	Medium (300-1000ng)	126175580	226307996	26043164	26043164	0.896798	13626.2	138.4	226307996	0	0	165860607	226307996	0	0.37	0.28	0.53	5.64	1.8	89.49
BSSeeker2*	GSM4629791	SRR12063115	4	Medium (300-1000ng)	145978110	143083958	148872262	148872262	0.490087	4140.16	288	143083958	0	0	97995054	143083958	0	0.39	0.28	0.52	5.63	1.91	78.04
BSSeeker2	GSM4629792	SRR12063116	1	Low (<300ng)	134245818	221069672	47421964	47421964	0.823376	9333.42	197.38	221069672	0	0	196758193	221069672	0	0.32	0.3	0.46	5.63	1.31	71.71
BSSeeker2	GSM4629793	SRR12063117	2	Low (<300ng)	119382239	213655398	25109080	25109080	0.894837	12850.4	138.55	213655398	0	0	190466574	213655398	0	0.4	0.33	0.44	5.66	1.64	57.07
BSSeeker2	GSM4629794	SRR12063118	3	Low (<300ng)	140496811	225282650	55710972	55710972	0.801736	8958.89	209.55	225282650	0	0	196207645	225282650	0	0.38	0.31	0.46	5.65	1.99	75.61
BSSeeker2	GSM4629795	SRR12063119	4	Low (<300ng)	118507931	211868808	25147054	25147054	0.893901	13691.3	128.96	211868808	0	0	191048313	211868808	0	0.43	0.34	0.32	5.61	1.1	48.16
